# Supplementary material for: Application of the Hydrophilic Interaction Liquid Chromatography (HILIC-MS) Novel Protocol to Study the Metabolic Heterogeneity of Glioblastoma Cells
Source: Metabolites. 2024 May 23;14(6):297. doi: 10.3390/metabo14060297 (PMC11205371; doi:10.3390/metabo14060297)
Supplement: Supplementary file 1 [file metabolites-14-00297-s001.zip]

Archive with 1 entries (1 files):
- metabolites-2980804-supplementary.pdf
